# Supplementary material for: The effects of host ecology and phylogeny on gut microbiota (non)parallelism across birds and mammals
Source: mSphere. 2023 Dec 1;8(6):e00442-23. doi: 10.1128/msphere.00442-23 (PMC10732045; doi:10.1128/msphere.00442-23)
Supplement: Table S1 — Summary of all avian species analyzed in our study. [file msphere.00442-23-s0002.csv]

species name	sample type	captivity status	flight status	fruits	invertebrates	nectar	plants	scavenger	seeds	meat-ectotherms	meat-endotherms	meat-fish	meat-unknown	diet type
Casuarius_casuarius	fecal	captive	flightless	80	10	0	0	0	0	0	0	0	10	fruits
Chiroxiphia_linearis	fecal	wild	flighted	80	20	0	0	0	0	0	0	0	0	fruits
Euphonia_fulvicrissa	fecal	wild	flighted	80	20	0	0	0	0	0	0	0	0	fruits
Ixos_philippinus	intestinal	wild	flighted	80	20	0	0	0	0	0	0	0	0	fruits
Mionectes_oleagineus	fecal	wild	flighted	80	20	0	0	0	0	0	0	0	0	fruits
Acrocephalus_arundinaceus	intestinal	wild	flighted	10	70	0	0	0	0	20	0	0	0	invertebrates
Anthus_novaeseelandiae	fecal	wild	flighted	0	70	0	0	0	30	0	0	0	0	invertebrates
Calidris_ptilocnemis	fecal	wild	flighted	0	100	0	0	0	0	0	0	0	0	invertebrates
Calidris_pusilla	fecal	wild	flighted	0	80	0	0	0	20	0	0	0	0	invertebrates
Camaroptera_brevicaudata	fecal	wild	flighted	20	80	0	0	0	0	0	0	0	0	invertebrates
Ceyx_erithaca	fecal	wild	flighted	0	80	0	0	0	0	10	0	10	0	invertebrates
Chordeiles_minor	intestinal aspiration	wild	flighted	0	100	0	0	0	0	0	0	0	0	invertebrates
Cistothorus_palustris	intestinal aspiration	wild	flighted	0	100	0	0	0	0	0	0	0	0	invertebrates
Glareola_pratincola	cloacal	wild	flighted	0	100	0	0	0	0	0	0	0	0	invertebrates
Henicorhina_leucosticta	fecal	wild	flighted	0	100	0	0	0	0	0	0	0	0	invertebrates
Himantopus_himantopus	fecal	captive	flighted	0	100	0	0	0	0	0	0	0	0	invertebrates
Icteria_virens	intestinal aspiration	wild	flighted	20	80	0	0	0	0	0	0	0	0	invertebrates
Limosa_lapponica	fecal	wild	flighted	10	80	0	0	0	10	0	0	0	0	invertebrates
Merops_pusillus	fecal	wild	flighted	0	100	0	0	0	0	0	0	0	0	invertebrates
Muscicapa_adusta	cloacal	wild	flighted	20	80	0	0	0	0	0	0	0	0	invertebrates
Phyllastrephus_cerviniventris	cloacal	wild	flighted	20	80	0	0	0	0	0	0	0	0	invertebrates
Picoides_pubescens	intestinal aspiration	wild	flighted	10	80	0	0	0	10	0	0	0	0	invertebrates
Pluvialis_squatarola	intestinal	wild	flighted	0	70	0	20	0	10	0	0	0	0	invertebrates
Seicercus_borealis	intestinal	wild	flighted	0	100	0	0	0	0	0	0	0	0	invertebrates
Xanthocephalus_xanthocephalus	intestinal aspiration	wild	flighted	0	100	0	0	0	0	0	0	0	0	invertebrates
Aegolius_acadicus	intestinal	wild	flighted	0	20	0	0	0	0	0	80	0	0	meat_endotherms
Buteo_lagopus	intestinal	wild	flighted	0	10	0	0	0	0	0	80	10	0	meat_endotherms
Surnia_ulula	fecal	wild	flighted	0	0	0	0	0	0	0	90	0	10	meat_endotherms
Chloroceryle_aenea	intestinal	wild	flighted	0	20	0	0	0	0	0	0	80	0	meat_fish
Mergus_serrator	fecal	wild	flighted	0	20	0	10	0	0	0	0	70	0	meat_fish
Onychoprion_aleuticus	fecal	wild	flighted	0	0	0	0	0	0	0	0	100	0	meat_fish
Sterna_hirundo	fecal	wild	flighted	0	10	0	0	10	0	0	0	80	0	meat_fish
Cardinalis_cardinalis	intestinal aspiration	wild	flighted	10	20	0	70	0	0	0	0	0	0	plants
Chauna_torquata	fecal	wild	flighted	0	0	0	80	0	20	0	0	0	0	plants
Chloephaga_picta	fecal	wild	flighted	0	0	0	80	0	20	0	0	0	0	plants
Dendragapus_fuliginosus	intestinal	wild	flighted	20	0	0	80	0	0	0	0	0	0	plants
Lagopus_lagopus	intestinal	wild	flighted	10	0	0	90	0	0	0	0	0	0	plants
Lagopus_muta	intestinal	wild	flighted	20	0	0	70	0	10	0	0	0	0	plants
Netta_peposaca	intestinal	wild	flighted	0	0	0	80	0	20	0	0	0	0	plants
Plectrophenax_nivalis	fecal	wild	flighted	0	30	0	70	0	0	0	0	0	0	plants
Columbina_talpacoti	fecal	wild	flighted	0	10	0	0	0	90	0	0	0	0	seeds
Estrilda_melanotis	cloacal	wild	flighted	0	30	0	0	0	70	0	0	0	0	seeds
Hypargos_niveoguttatus	cloacal	wild	flighted	0	20	0	0	0	80	0	0	0	0	seeds
Lagonosticta_rubricata	fecal	wild	flighted	0	20	0	0	0	80	0	0	0	0	seeds
Lonchura_malacca	unknown	wild	flighted	0	0	0	0	0	100	0	0	0	0	seeds
Pytilia_melba	fecal	wild	flighted	0	20	0	0	0	80	0	0	0	0	seeds
Serinus_canicollis	cloacal	wild	flighted	0	10	0	20	0	70	0	0	0	0	seeds
Uraeginthus_angolensis	fecal	wild	flighted	0	30	0	0	0	70	0	0	0	0	seeds
Vidua_funerea	fecal	wild	flighted	0	0	0	0	0	90	0	10	0	0	seeds
Zenaida_auriculata	intestinal	wild	flighted	0	0	0	0	0	100	0	0	0	0	seeds
