# Supplementary material for: The effects of host ecology and phylogeny on gut microbiota (non)parallelism across birds and mammals
Source: mSphere. 2023 Dec 1;8(6):e00442-23. doi: 10.1128/msphere.00442-23 (PMC10732045; doi:10.1128/msphere.00442-23)
Supplement: Table S2 — Summary of all mammalian species analyzed in our study. [file msphere.00442-23-s0003.csv]

species name	sample type	captivity status	flight status	fruits	invertebrates	nectar	plants	scavenger	seeds	meat-ectotherms	meat-endotherms	meat-fish	meat-unknown	diet type
Carollia_perspicillata	fecal	wild	flighted	100	0	0	0	0	0	0	0	0	0	fruits
Carollia_sowelli	fecal	wild	flighted	100	0	0	0	0	0	0	0	0	0	fruits
Lagothrix_lagotricha	fecal	wild	flightless	70	10	0	10	0	10	0	0	0	0	fruits
Lemur_catta	fecal	wild	flightless	80	0	0	20	0	0	0	0	0	0	fruits
Micropteropus_pusillus	fecal	wild	flighted	90	0	10	0	0	0	0	0	0	0	fruits
Sturnira_lilium	fecal	wild	flighted	100	0	0	0	0	0	0	0	0	0	fruits
Tremarctos_ornatus	fecal	captive	flightless	80	0	0	20	0	0	0	0	0	0	fruits
Varecia_rubra	fecal	captive	flightless	90	0	0	10	0	0	0	0	0	0	fruits
Coleura_afra	fecal	wild	flighted	0	100	0	0	0	0	0	0	0	0	invertebrates
Cynictis_penicillata	fecal	wild	flightless	0	90	0	0	0	0	0	0	0	10	invertebrates
Hipposideros_caffer	fecal	wild	flighted	0	100	0	0	0	0	0	0	0	0	invertebrates
Hipposideros_ruber	fecal	wild	flighted	0	100	0	0	0	0	0	0	0	0	invertebrates
Melursus_ursinus	fecal	captive	flightless	10	70	0	20	0	0	0	0	0	0	invertebrates
Miniopterus_inflatus	fecal	wild	flighted	0	100	0	0	0	0	0	0	0	0	invertebrates
Miniopterus_minor	fecal	wild	flighted	0	100	0	0	0	0	0	0	0	0	invertebrates
Miniopterus_natalensis_arenarius	fecal	wild	flighted	0	100	0	0	0	0	0	0	0	0	invertebrates
Myotis_elegans	fecal	wild	flighted	0	100	0	0	0	0	0	0	0	0	invertebrates
Myrmecophaga_tridactyla	fecal	wild	flightless	0	100	0	0	0	0	0	0	0	0	invertebrates
Nycteris_thebaica	fecal	wild	flighted	0	80	0	0	0	0	10	10	0	0	invertebrates
Orycteropus_afer	fecal	captive	flightless	0	100	0	0	0	0	0	0	0	0	invertebrates
Otomops_martiensseni	fecal	wild	flighted	0	100	0	0	0	0	0	0	0	0	invertebrates
Rhinolophus_clivosus	fecal	wild	flighted	0	100	0	0	0	0	0	0	0	0	invertebrates
Rhinolophus_eloquens	fecal	wild	flighted	0	100	0	0	0	0	0	0	0	0	invertebrates
Rhinolophus_landeri	fecal	wild	flighted	0	100	0	0	0	0	0	0	0	0	invertebrates
Scotoecus_hirundo	fecal	wild	flighted	0	100	0	0	0	0	0	0	0	0	invertebrates
Scotophilus_dinganii	fecal	wild	flighted	0	100	0	0	0	0	0	0	0	0	invertebrates
Tolypeutes_matacus	fecal	captive	flightless	20	80	0	0	0	0	0	0	0	0	invertebrates
Triaenops_afer	fecal	wild	flighted	0	100	0	0	0	0	0	0	0	0	invertebrates
Acinonyx_jubatus	fecal	captive	flightless	0	0	0	0	0	0	0	100	0	0	meat_endotherms
Desmodus_rotundus	colon	wild	flighted	0	0	0	0	0	0	0	100	0	0	meat_endotherms
Lycaon_pictus	fecal	captive	flightless	0	0	0	0	0	0	0	100	0	0	meat_endotherms
Panthera_leo	fecal	captive	flightless	0	0	0	0	10	0	0	90	0	0	meat_endotherms
Panthera_onca	fecal	captive	flightless	0	0	0	0	0	0	10	80	10	0	meat_endotherms
Aepyceros_melampus	fecal	captive	flightless	0	0	0	100	0	0	0	0	0	0	plants
Ceratotherium_simum	fecal	captive	flightless	0	0	0	100	0	0	0	0	0	0	plants
Choloepus_hoffmanni	fecal	captive	flightless	30	0	0	70	0	0	0	0	0	0	plants
Connochaetes_taurinus	fecal	captive	flightless	0	0	0	100	0	0	0	0	0	0	plants
Diceros_bicornis	fecal	captive	flightless	0	0	0	100	0	0	0	0	0	0	plants
Equus_przewalskii	fecal	wild	flightless	0	0	0	100	0	0	0	0	0	0	plants
Equus_zebra_hartmannae	fecal	captive	flightless	0	0	0	100	0	0	0	0	0	0	plants
Eulemur_rubriventer	fecal	wild	flightless	30	0	0	70	0	0	0	0	0	0	plants
Hippotragus_niger	fecal	captive	flightless	0	0	0	100	0	0	0	0	0	0	plants
Hystrix_africaeaustralis	fecal	wild	flightless	20	0	0	80	0	0	0	0	0	0	plants
Nasalis_larvatus	fecal	captive	flightless	20	0	0	80	0	0	0	0	0	0	plants
Okapia_johnstoni	fecal	captive	flightless	0	0	0	100	0	0	0	0	0	0	plants
Pygathrix_nemaeus_nemaeus	fecal	captive	flightless	20	0	0	80	0	0	0	0	0	0	plants
Rhinopithecus_bieti	fecal	captive	flightless	0	0	0	100	0	0	0	0	0	0	plants
Rhinopithecus_roxellana	fecal	captive	flightless	10	0	0	80	0	10	0	0	0	0	plants
Theropithecus_gelada	fecal	wild	flightless	0	0	0	100	0	0	0	0	0	0	plants
Trachypithecus_francoisi	fecal	wild	flightless	30	0	0	70	0	0	0	0	0	0	plants
Trachypithecus_vetulus	fecal	captive	flightless	30	0	0	70	0	0	0	0	0	0	plants
Tragelaphus_oryx	fecal	wild	flightless	30	0	0	70	0	0	0	0	0	0	plants
Tragelaphus_strepsiceros	fecal	captive	flightless	0	0	0	100	0	0	0	0	0	0	plants
